# Supplementary material for: N3C-Defect-Tuned g-C3N4 Photocatalysts: Structural Optimization and Enhanced Tetracycline Degradation Performance
Source: Nanomaterials (Basel). 2025 Mar 19;15(6):466. doi: 10.3390/nano15060466 (PMC11946266; doi:10.3390/nano15060466)
Supplement: Supplementary file 1 [file nanomaterials-15-00466-s001.zip]

Archive with 1 entries (1 files):
- nanomaterials-3519067-supplementary.pdf
